# Supplementary material for: Application of nanopore adaptive sequencing in pathogen detection of a patient with Chlamydia psittaci infection
Source: Front Cell Infect Microbiol. 2023 Jan 23;13:1064317. doi: 10.3389/fcimb.2023.1064317 (PMC9900021; doi:10.3389/fcimb.2023.1064317)
Supplement: Supplementary file 6 [file Table_4.xlsx]

## Sheet: CpsittaciOverallInfo
Supplementary Table 4. Detailed information of adaptive sequencing data without read length filtering
Timestamp (h)	Decision	TotalReads	TotalBases	TotalMeanLength	TotalMedianLength	TotalMedianQuality	TargetReads	TargetBases	TargetMeanLength	TargetMedianLength	TargetCoverage	TargetMedianQuality	TargetMeanDepth
0.25	control	52824	23717068	448.983	349	10.9334	31	13545	436.935	301	0.00913345	10.773	0.00929058
0.25	enriched	51251	22275382	434.633	341	10.8866	11	10459	950.818	669	0.00757844	11.4312	0.00761192
0.25	fail_to_adapt	29221	7879571	269.654	237	10.7009	5	1309	261.8	257	0.000807989	11.6229	0.000807989
0.25	stop_receiving	6	9150	1525	1169.5	11.3087	6	9150	1525	1169.5	0.00680394	11.3087	0.00680394
0.25	unblock	22024	14386661	653.227	521	11.1249					0		0
0.5	control	111366	50749295	455.698	352	10.8205	53	29405	554.811	355	0.0193479	10.5193	0.0196115
0.5	enriched	108102	47686241	441.123	346	10.7246	28	19734	704.786	421	0.0128651	10.3584	0.0131416
0.5	fail_to_adapt	59249	15770723	266.177	235	10.5388	11	2865	260.455	256	0.00176109	10.5247	0.00176109
0.5	stop_receiving	17	16869	992.294	669	10.1921	17	16869	992.294	669	0.0113805	10.1921	0.0113805
0.5	unblock	48836	31898649	653.179	519	10.9421					0		0
0.75	control	172624	79755691	462.02	353	10.7765	78	47699	611.526	368	0.0329361	10.5156	0.0334607
0.75	enriched	168319	75042042	445.832	347	10.6674	54	36992	685.037	409	0.0230985	10.5845	0.0241821
0.75	fail_to_adapt	90287	23760251	263.164	233	10.4804	19	5036	265.053	257	0.00320963	10.5247	0.00320963
0.75	stop_receiving	35	31956	913.029	669	10.6444	35	31956	913.029	669	0.0201654	10.6444	0.0209725
0.75	unblock	77997	51249835	657.074	519	10.8802					0		0
1	control	235691	109960988	466.547	354	10.7459	97	59494	613.34	370	0.0406888	10.6925	0.0416917
1	enriched	230229	103858798	451.111	349	10.6267	81	54316	670.568	382	0.0343571	10.3487	0.0355077
1	fail_to_adapt	121517	31682912	260.728	231	10.4362	28	7340	262.143	256.5	0.00462812	10.2906	0.00462812
1	stop_receiving	51	46297	907.784	642	10.4277	51	46297	907.784	642	0.0297402	10.4277	0.0305473
1	unblock	108661	72129589	663.804	521	10.8375	2	679	339.5	339.5	0.000332297	10.1357	0.000332297
1.25	control	300078	141269821	470.777	355	10.7183	118	77779	659.144	373	0.053736	10.5156	0.0549759
1.25	enriched	293693	133677582	455.161	350	10.5992	98	67918	693.041	408.5	0.0444299	10.3985	0.045991
1.25	fail_to_adapt	153121	39606667	258.663	230	10.4057	33	8556	259.273	249	0.00536999	10.1288	0.00536999
1.25	stop_receiving	63	58683	931.476	693	10.4743	63	58683	931.476	693	0.0390711	10.4743	0.0402887
1.25	unblock	140509	94012232	669.083	523	10.8086	2	679	339.5	339.5	0.000332297	10.1357	0.000332297
1.5	control	367708	174355583	474.169	355	10.7115	134	92987	693.933	385.5	0.0641316	10.5049	0.0664062
1.5	enriched	360489	165293110	458.525	350	10.5942	121	84373	697.298	420	0.0549922	10.4322	0.0575896
1.5	fail_to_adapt	186071	47696482	256.335	228	10.3926	38	9663	254.289	243	0.00616167	10.149	0.00616167
1.5	stop_receiving	81	74031	913.963	642	10.5201	81	74031	913.963	642	0.0490031	10.5201	0.0510956
1.5	unblock	174337	117522597	674.112	525	10.8069	2	679	339.5	339.5	0.000332297	10.1357	0.000332297
1.75	control	425571	202875108	476.713	356	10.6937	155	105232	678.916	403	0.0715066	10.5294	0.0749223
1.75	enriched	416443	191926652	460.871	351	10.581	134	94754	707.119	445	0.061864	10.4799	0.06501
1.75	fail_to_adapt	214250	54957268	256.51	227	10.3741	40	10220	255.5	244	0.00657897	10.1264	0.00657897
1.75	stop_receiving	92	83855	911.467	649.5	10.6666	92	83855	911.467	649.5	0.0555829	10.6666	0.0580988
1.75	unblock	202101	136885529	677.312	526	10.7933	2	679	339.5	339.5	0.000332297	10.1357	0.000332297
2	control	492926	236491048	479.77	356	10.6659	185	128176	692.843	447	0.0867734	10.498	0.0906948
2	enriched	479978	222651226	463.878	351	10.5559	149	102408	687.302	451	0.066705	10.4322	0.0704951
2	fail_to_adapt	244854	62379442	254.762	226	10.3485	44	11025	250.568	243	0.00712936	10.149	0.00712936
2	stop_receiving	103	90474	878.388	642	10.6356	102	90240	884.706	649.5	0.0596821	10.6281	0.062842
2	unblock	235021	160181310	681.562	528	10.7643	3	1143	381	439	0.000523776	9.36603	0.000523776
2.25	control	564968	272289894	481.956	357	10.6568	204	144882	710.206	447.5	0.0986665	10.5156	0.103737
2.25	enriched	547522	255431962	466.524	352	10.5536	181	120903	667.972	439	0.0796483	10.4743	0.0839596
2.25	fail_to_adapt	277137	70084396	252.887	225	10.34	53	12980	244.906	233	0.00848431	10.1288	0.00848431
2.25	stop_receiving	125	106508	852.064	628	10.6444	124	106274	857.048	634	0.0715366	10.6666	0.0748579
2.25	unblock	270260	185241058	685.418	529	10.7648	4	1649	412.25	451.5	0.000617369	10.1347	0.000617369
2.5	control	636332	308055410	484.111	357	10.6555	228	162240	711.579	448.5	0.109294	10.5049	0.115557
2.5	enriched	616576	288970622	468.67	352	10.5552	208	138175	664.303	445	0.0924284	10.4103	0.097254
2.5	fail_to_adapt	310264	77891705	251.05	225	10.3373	61	14812	242.82	233	0.00971562	10.0458	0.00971562
2.5	stop_receiving	144	121948	846.861	626.5	10.6128	143	121714	851.147	628	0.0832495	10.6118	0.0869211
2.5	unblock	306168	210956969	689.024	531	10.7683	4	1649	412.25	451.5	0.000617369	10.1347	0.000617369
2.75	control	707447	343783875	485.95	357	10.6495	247	187425	758.806	462	0.125893	10.498	0.133608
2.75	enriched	684040	322062019	470.823	352	10.5543	233	164864	707.571	464	0.108988	10.4277	0.116068
2.75	fail_to_adapt	342187	85372292	249.49	224	10.3339	69	16863	244.391	233	0.0111891	10.0442	0.0111891
2.75	stop_receiving	161	146586	910.472	649	10.6118	160	146352	914.7	650.5	0.0984862	10.5667	0.104261
2.75	unblock	341692	236543141	692.27	532	10.7692	4	1649	412.25	451.5	0.000617369	10.1347	0.000617369
3	control	777820	379095097	487.382	357	10.6424	271	204202	753.513	469	0.136823	10.4838	0.146063
3	enriched	750348	354342697	472.238	352	10.5521	263	190054	722.639	438	0.125161	10.4277	0.134527
3	fail_to_adapt	373570	92687021	248.112	223	10.3276	76	18418	242.342	231	0.01224	10.045	0.01224
3	stop_receiving	184	170221	925.114	642	10.5667	183	169987	928.891	642	0.114037	10.5216	0.12167
3	unblock	376594	261485455	694.343	532	10.7691	4	1649	412.25	451.5	0.000617369	10.1347	0.000617369
3.25	control	837269	408913778	488.39	357	10.6369	288	214826	745.924	469.5	0.14204	10.4909	0.153945
3.25	enriched	806912	382004499	473.415	352	10.55	288	206709	717.74	447	0.13413	10.3879	0.146695
3.25	fail_to_adapt	401045	99524829	248.164	223	10.3242	82	20053	244.549	231	0.0132395	10.0849	0.0132395
3.25	stop_receiving	203	185241	912.517	646	10.5201	202	185007	915.876	647.5	0.122174	10.5187	0.132838
3.25	unblock	405664	282294429	695.882	533	10.7681	4	1649	412.25	451.5	0.000617369	10.1347	0.000617369
3.5	control	906398	443907112	489.749	357	10.6305	304	226848	746.211	467.5	0.149815	10.5068	0.162903
3.5	enriched	874644	415572477	475.133	352	10.5471	314	227878	725.726	451	0.147751	10.3813	0.161645
3.5	fail_to_adapt	432833	106889362	246.953	222	10.3184	91	22023	242.011	229	0.0146434	10.1288	0.0146451
3.5	stop_receiving	219	203809	930.635	646	10.5174	218	203575	933.83	647.5	0.134881	10.5041	0.146089
3.5	unblock	441592	308479306	698.562	533	10.766	5	2280	456	464	0.000911027	9.36603	0.000911027
3.75	control	973875	477837358	490.656	357	10.6237	328	238980	728.598	464	0.157702	10.5008	0.171685
3.75	enriched	940660	448560636	476.857	352	10.5433	335	249097	743.573	465	0.160591	10.4097	0.17558
3.75	fail_to_adapt	463418	113958216	245.908	222	10.3119	97	23558	242.866	229	0.015745	10.1574	0.0157468
3.75	stop_receiving	234	223493	955.098	654.5	10.5364	233	223259	958.193	657	0.146912	10.5216	0.158922
3.75	unblock	477008	334378927	700.992	534	10.7628	5	2280	456	464	0.000911027	9.36603	0.000911027
4	control	1040591	511575124	491.62	357	10.6162	350	258072	737.349	472	0.170532	10.5008	0.184789
4	enriched	1004155	480279204	478.292	352	10.5359	352	261053	741.628	478.5	0.168066	10.4187	0.184434
4	fail_to_adapt	493001	120774053	244.977	222	10.304	101	24526	242.832	229	0.0164191	10.1692	0.0164208
4	stop_receiving	247	234481	949.316	660	10.5216	246	234247	952.224	662	0.153804	10.5208	0.167103
4	unblock	510907	359270670	703.202	535	10.7554	5	2280	456	464	0.000911027	9.36603	0.000911027
4.25	control	1105504	544809541	492.816	357	10.6068	375	277064	738.837	473	0.182121	10.5193	0.198042
4.25	enriched	1066917	511824856	479.723	352	10.5278	382	280852	735.215	472.5	0.178979	10.3693	0.198383
4.25	fail_to_adapt	521977	127454987	244.177	221	10.2945	107	25934	242.374	229	0.0173859	10.1692	0.0173876
4.25	stop_receiving	270	251986	933.281	654.5	10.4826	269	251752	935.881	657	0.163814	10.4743	0.179963
4.25	unblock	544670	384117883	705.23	535	10.7467	6	3166	527.667	485	0.00103295	9.21371	0.00103295
4.5	control	1168727	577155900	493.833	357	10.5977	394	301696	765.726	482.5	0.195912	10.4989	0.215186
4.5	enriched	1128533	542706903	480.896	353	10.5194	404	295175	730.631	469	0.185892	10.3048	0.206736
4.5	fail_to_adapt	550528	134019877	243.439	221	10.2865	113	27211	240.805	227	0.0180746	10.1692	0.0181767
4.5	stop_receiving	285	264535	928.193	653	10.4097	284	264301	930.637	655	0.169866	10.4013	0.187353
4.5	unblock	577720	408422491	706.956	536	10.738	7	3663	523.286	497	0.0012064	9.36603	0.0012064
4.75	control	1220582	603734151	494.628	358	10.5899	411	313641	763.117	484	0.202725	10.4838	0.224407
4.75	enriched	1181164	568961439	481.696	353	10.512	419	303853	725.186	467	0.191497	10.258	0.213085
4.75	fail_to_adapt	575787	140255836	243.59	221	10.2796	118	28495	241.483	228	0.0189392	10.1431	0.0190792
4.75	stop_receiving	295	271929	921.793	653	10.3799	294	271695	924.133	655	0.174722	10.3746	0.192799
4.75	unblock	605082	428433674	708.059	536	10.7299	7	3663	523.286	497	0.0012064	9.36603	0.0012064
5	control	1277370	632696975	495.312	358	10.5824	426	329174	772.709	488.5	0.213915	10.4716	0.236146
5	enriched	1242214	599338787	482.476	353	10.5038	437	318625	729.119	478	0.199658	10.2538	0.223049
5	fail_to_adapt	603889	146696974	242.92	221	10.2705	121	29307	242.207	229	0.0195308	10.1288	0.0196708
5	stop_receiving	309	285290	923.269	652	10.3693	308	285056	925.506	652.5	0.18277	10.359	0.20208
5	unblock	638016	452356523	709.005	536	10.7213	8	4262	532.75	501.5	0.00129828	9.40083	0.00129828
5.25	control	1332484	660926001	496.01	358	10.5752	445	340460	765.079	485	0.219721	10.4838	0.243425
5.25	enriched	1301804	629023597	483.194	353	10.4947	466	348820	748.541	494	0.21449	10.2906	0.242617
5.25	fail_to_adapt	631300	152983574	242.331	220	10.2614	126	30563	242.563	229	0.020417	10.1264	0.0205569
5.25	stop_receiving	333	314229	943.631	669	10.4277	332	313995	945.768	669.5	0.196937	10.4187	0.220762
5.25	unblock	670171	475725794	709.857	537	10.7117	8	4262	532.75	501.5	0.00129828	9.40083	0.00129828
5.5	control	1387384	689059521	496.661	358	10.5683	460	348980	758.652	485	0.22483	10.4785	0.249686
5.5	enriched	1358709	657426949	483.861	353	10.485	487	363534	746.476	497	0.223322	10.2846	0.253184
5.5	fail_to_adapt	657509	158982122	241.795	220	10.2522	131	31718	242.122	229	0.0212258	10.1288	0.0213658
5.5	stop_receiving	349	327788	939.221	669	10.4277	348	327554	941.247	669.5	0.205239	10.4187	0.23052
5.5	unblock	700851	498117039	710.732	537	10.7008	8	4262	532.75	501.5	0.00129828	9.40083	0.00129828
5.75	control	1440471	716778680	497.6	358	10.5604	480	365847	762.181	489.5	0.234458	10.4716	0.260952
5.75	enriched	1414697	685486520	484.547	353	10.4748	504	375727	745.49	496	0.228896	10.3048	0.260753
5.75	fail_to_adapt	683351	164921089	241.342	220	10.2428	136	32823	241.346	229.5	0.0219677	10.1354	0.0221076
5.75	stop_receiving	360	337909	938.636	671	10.4418	359	337675	940.599	672	0.210171	10.4322	0.23725
5.75	unblock	730986	520227522	711.679	537	10.6894	9	5229	581	506	0.0013953	9.43563	0.0013953
6	control	1492478	743900572	498.433	358	10.5507	505	378013	748.541	485	0.242223	10.4608	0.26948
6	enriched	1469759	712853073	485.014	353	10.4657	521	389774	748.127	497	0.237672	10.2689	0.270815
6	fail_to_adapt	708582	170703489	240.909	220	10.2336	141	34013	241.227	229	0.022695	10.124	0.0228349
6	stop_receiving	372	350766	942.919	673	10.4312	371	350532	944.83	674	0.218464	10.4302	0.246584
6	unblock	760805	541798818	712.139	537	10.6797	9	5229	581	506	0.0013953	9.43563	0.0013953
6.25	control	1536850	766776600	498.927	358	10.543	523	389279	744.319	485	0.247234	10.4607	0.276342
6.25	enriched	1515898	735878997	485.441	353	10.4573	541	403448	745.745	495	0.245077	10.313	0.280362
6.25	fail_to_adapt	730622	176148564	241.094	220	10.2258	148	35690	241.149	229	0.0238601	10.0582	0.0240001
6.25	stop_receiving	384	362233	943.315	673	10.4658	383	361999	945.167	674	0.225164	10.4573	0.254822
6.25	unblock	784892	559368200	712.669	537	10.6713	10	5759	575.9	518	0.00153956	10.1695	0.00153956
6.5	control	1591253	795464122	499.898	358	10.5345	539	399107	740.458	489	0.252413	10.4607	0.283055
6.5	enriched	1568155	762179383	486.036	353	10.4488	559	416263	744.657	490	0.251239	10.2966	0.288113
6.5	fail_to_adapt	754233	181537575	240.692	220	10.2178	154	37135	241.136	229	0.0248244	10.0582	0.0249644
6.5	stop_receiving	396	373603	943.442	671	10.4658	395	373369	945.238	672	0.231268	10.4573	0.261609
6.5	unblock	813526	580268205	713.276	538	10.6622	10	5759	575.9	518	0.00153956	10.1695	0.00153956
6.75	control	1644148	823256121	500.719	358	10.5265	561	415072	739.879	489	0.260667	10.445	0.29479
6.75	enriched	1617950	787142574	486.506	353	10.4397	574	430579	750.138	491.5	0.258121	10.2858	0.29928
6.75	fail_to_adapt	776907	186716551	240.333	220	10.2092	158	38047	240.804	229.5	0.0254624	10.0489	0.0256023
6.75	stop_receiving	407	387007	950.877	674	10.4743	406	386773	952.643	674.5	0.237904	10.4658	0.272139
6.75	unblock	840636	600039016	713.792	538	10.6521	10	5759	575.9	518	0.00153956	10.1695	0.00153956
7	control	1694571	849693651	501.421	359	10.5221	593	442456	746.132	489	0.275057	10.4522	0.313175
7	enriched	1667857	812535543	487.173	354	10.4337	588	443484	754.224	497.5	0.26447	10.2918	0.308921
7	fail_to_adapt	799419	191828239	239.96	219	10.204	161	38890	241.553	230	0.0260763	10.0458	0.0262163
7	stop_receiving	417	398146	954.787	679	10.4959	416	397912	956.519	682	0.244117	10.4934	0.281108
7	unblock	868021	620309158	714.625	538	10.6453	11	6682	607.455	530	0.00159709	10.0292	0.00159709
7.25	control	1744705	876167878	502.187	359	10.5183	607	453518	747.147	489	0.281279	10.4345	0.320877
7.25	enriched	1718131	837643505	487.532	354	10.4292	608	457357	752.232	497.5	0.27079	10.2635	0.31824
7.25	fail_to_adapt	822405	197023427	239.57	219	10.1999	166	40217	242.271	231	0.027056	10.0489	0.027196
7.25	stop_receiving	432	410692	950.676	686	10.4525	431	410458	952.339	687	0.249994	10.4514	0.289447
7.25	unblock	895294	640209386	715.083	538	10.6406	11	6682	607.455	530	0.00159709	10.0292	0.00159709
7.5	control	1793449	901666602	502.756	359	10.5146	632	472691	747.929	490.5	0.290538	10.397	0.334113
7.5	enriched	1768394	863049706	488.042	354	10.4239	627	472241	753.175	500	0.279938	10.256	0.328426
7.5	fail_to_adapt	845142	202174359	239.219	219	10.1945	169	40901	242.018	231	0.0275283	10.0458	0.0276683
7.5	stop_receiving	446	424037	950.756	691	10.4523	445	423803	952.366	691	0.258445	10.4514	0.298649
7.5	unblock	922806	660451310	715.699	538	10.6349	13	7537	579.769	506	0.00210798	9.69881	0.00210798
7.75	control	1835691	923462599	503.06	359	10.5117	646	487232	754.229	489	0.300592	10.3759	0.345761
7.75	enriched	1810885	884548196	488.462	354	10.419	641	482234	752.315	499	0.284478	10.2689	0.335735
7.75	fail_to_adapt	865017	206959450	239.255	219	10.1902	173	41911	242.26	231	0.0282178	10.0442	0.0283577
7.75	stop_receiving	456	433020	949.605	689.5	10.4555	455	432786	951.178	691	0.262659	10.4537	0.30527
7.75	unblock	945412	677155726	716.255	539	10.6295	13	7537	579.769	506	0.00210798	9.69881	0.00210798
8	control	1887622	950466290	503.526	359	10.5088	664	503600	758.434	488.5	0.308848	10.3527	0.357409
8	enriched	1863998	911083641	488.779	354	10.4135	657	493504	751.148	500	0.291128	10.2689	0.344099
8	fail_to_adapt	889486	212562322	238.972	219	10.1847	177	43984	248.497	231	0.0297771	10.0519	0.0299171
8	stop_receiving	467	441809	946.058	688	10.4537	466	441575	947.586	689.5	0.268175	10.4535	0.311976
8	unblock	974045	698079510	716.681	539	10.6238	14	7945	567.5	501.5	0.00220501	9.56722	0.00220501
8.25	control	1938257	976995814	504.059	359	10.5048	678	520009	766.975	486.5	0.314278	10.3714	0.36738
8.25	enriched	1915967	937039200	489.069	354	10.4076	670	507337	757.219	501.5	0.298446	10.2635	0.353526
8.25	fail_to_adapt	913409	217964088	238.627	219	10.1788	179	44549	248.877	231	0.0301824	10.0519	0.0303223
8.25	stop_receiving	478	455077	952.044	689.5	10.4535	477	454843	953.549	691	0.275088	10.4533	0.320999
8.25	unblock	1002080	718620035	717.128	539	10.6177	14	7945	567.5	501.5	0.00220501	9.56722	0.00220501
8.5	control	1985818	1001947940	504.552	359	10.5005	690	530789	769.259	486.5	0.31909	10.3759	0.374325
8.5	enriched	1965272	961836554	489.417	354	10.4014	690	522033	756.57	504.5	0.306339	10.257	0.365148
8.5	fail_to_adapt	935671	222995923	238.327	219	10.173	186	46053	247.597	230.5	0.0312394	10.0582	0.0313793
8.5	stop_receiving	491	468269	953.705	687	10.4533	490	468035	955.173	687.5	0.282343	10.4523	0.331564
8.5	unblock	1029110	738372362	717.486	539	10.6106	14	7945	567.5	501.5	0.00220501	9.56722	0.00220501
8.75	control	2031235	1025471190	504.851	359	10.4958	708	548090	774.138	490.5	0.324956	10.3759	0.384962
8.75	enriched	2012186	985468298	489.75	354	10.3957	705	533416	756.618	506	0.310156	10.2689	0.373172
8.75	fail_to_adapt	956914	227797632	238.054	219	10.1676	190	46956	247.137	230.5	0.0316919	10.0648	0.0320053
8.75	stop_receiving	502	478749	953.683	687.5	10.4523	501	478515	955.12	688	0.285929	10.4514	0.338961
8.75	unblock	1054770	757191917	717.874	539	10.6048	14	7945	567.5	501.5	0.00220501	9.56722	0.00220501
9	control	2075680	1048804443	505.282	359	10.4905	727	559643	769.798	491	0.331668	10.3878	0.393324
9	enriched	2058641	1008727305	489.997	354	10.3905	724	548108	757.055	506.5	0.317227	10.2635	0.382654
9	fail_to_adapt	978040	232571411	237.793	219	10.1623	194	48018	247.515	231	0.0324363	10.0648	0.0327497
9	stop_receiving	517	492379	952.377	688	10.4322	516	492145	953.769	689.5	0.292841	10.4312	0.347699
9	unblock	1080084	775663515	718.151	539	10.5988	14	7945	567.5	501.5	0.00220501	9.56722	0.00220501
9.25	control	2119079	1071428363	505.61	359	10.4857	745	578513	776.528	493	0.338285	10.369	0.404509
9.25	enriched	2102959	1030851455	490.191	354	10.3843	738	557830	755.867	504.5	0.322363	10.2825	0.390107
9.25	fail_to_adapt	998270	237153285	237.564	219	10.1564	195	48198	247.169	231	0.032554	10.0651	0.0328674
9.25	stop_receiving	529	501290	947.618	685	10.4514	528	501056	948.97	686	0.297992	10.4418	0.354721
9.25	unblock	1104160	793196880	718.371	539	10.5923	15	8576	571.733	506	0.00251842	9.43563	0.00251842
9.5	control	2156314	1090849897	505.886	359	10.4822	765	603241	788.55	497	0.349605	10.3738	0.419335
9.5	enriched	2140787	1049436755	490.211	354	10.3799	755	581087	769.652	506	0.333141	10.2844	0.407116
9.5	fail_to_adapt	1016289	241550131	237.679	219	10.1521	201	49586	246.697	230	0.0332383	10.1288	0.0336651
9.5	stop_receiving	540	523159	968.813	686	10.4289	539	522925	970.176	687	0.308495	10.4277	0.370932
9.5	unblock	1123958	807363465	718.322	539	10.5877	15	8576	571.733	506	0.00251842	9.43563	0.00251842
9.75	control	2198790	1112826576	506.109	359	10.4776	779	613976	788.159	493	0.35399	10.3878	0.427339
9.75	enriched	2183466	1070739896	490.385	354	10.3738	771	591158	766.742	505	0.337932	10.258	0.413014
9.75	fail_to_adapt	1035599	245912236	237.459	218	10.1464	205	50551	246.59	231	0.0339201	10.1288	0.0343468
9.75	stop_receiving	550	531341	966.075	682	10.4111	549	531107	967.408	685	0.31224	10.4097	0.375733
9.75	unblock	1147317	824296319	718.456	539	10.5812	17	9500	558.824	506	0.002934	9.43563	0.002934
10	control	2239408	1133904971	506.341	359	10.4724	799	628241	786.284	492	0.360761	10.378	0.435377
10	enriched	2225026	1091405015	490.513	354	10.3679	787	612349	778.08	513	0.347732	10.2509	0.429095
10	fail_to_adapt	1054437	250188235	237.272	218	10.1414	206	50786	246.534	231	0.0340446	10.1264	0.0345065
10	stop_receiving	565	552297	977.517	691	10.3799	564	552063	978.835	691.5	0.322207	10.3799	0.391655
10	unblock	1170024	840664483	718.502	539	10.5746	17	9500	558.824	506	0.002934	9.43563	0.002934
10.25	control	2279114	1154295361	506.467	359	10.4671	808	636199	787.375	493	0.365451	10.3714	0.441069
10.25	enriched	2265757	1111378718	490.511	354	10.362	801	622942	777.705	515	0.350872	10.2475	0.435559
10.25	fail_to_adapt	1073150	254438531	237.095	218	10.1355	208	51262	246.452	231	0.0342584	10.1354	0.0348345
10.25	stop_receiving	577	562414	974.721	688	10.3799	576	562180	976.007	689.5	0.325458	10.3746	0.397791
10.25	unblock	1192030	856377773	718.42	539	10.5683	17	9500	558.824	506	0.002934	9.43563	0.002934
10.5	control	2316665	1173618812	506.598	359	10.4626	824	645875	783.829	492.5	0.368512	10.3527	0.447197
10.5	enriched	2303645	1130063036	490.554	354	10.3559	821	638658	777.903	515	0.358965	10.245	0.446269
10.5	fail_to_adapt	1090666	258424251	236.942	218	10.1294	215	52880	245.953	230	0.0352347	10.1459	0.0358246
10.5	stop_receiving	590	576512	977.139	689.5	10.3533	589	576278	978.401	691	0.332841	10.3487	0.407511
10.5	unblock	1212389	871062273	718.468	539	10.562	17	9500	558.824	506	0.002934	9.43563	0.002934
10.75	control	2352874	1192386906	506.779	359	10.4589	840	660001	785.715	492.5	0.376212	10.3424	0.457133
10.75	enriched	2341890	1148891886	490.583	354	10.3514	832	647166	777.844	517.5	0.364113	10.252	0.452785
10.75	fail_to_adapt	1108274	262399075	236.764	218	10.1248	217	53273	245.498	230	0.035494	10.1459	0.0360839
10.75	stop_receiving	599	584627	976.005	688	10.3693	598	584393	977.246	689.5	0.337981	10.3636	0.413767
10.75	unblock	1233017	885908184	718.488	539	10.5576	17	9500	558.824	506	0.002934	9.43563	0.002934
11	control	2387491	1210246656	506.912	359	10.4556	849	669415	788.475	494	0.380983	10.3552	0.464242
11	enriched	2376135	1165349016	490.439	354	10.3479	847	661541	781.04	524	0.372168	10.2475	0.463803
11	fail_to_adapt	1124960	266423477	236.829	218	10.1214	220	55095	250.432	229.5	0.0367407	10.144	0.0374775
11	stop_receiving	611	597180	977.381	693	10.3579	610	596946	978.6	694.5	0.34547	10.3573	0.423391
11	unblock	1250564	898328359	718.339	539	10.554	17	9500	558.824	506	0.002934	9.43563	0.002934
11.25	control	2427137	1230913924	507.146	359	10.4509	870	685806	788.283	497.5	0.389644	10.3646	0.474951
11.25	enriched	2414282	1184064450	490.442	354	10.3434	859	670321	780.35	524	0.375104	10.2475	0.470103
11.25	fail_to_adapt	1142569	270401982	236.661	218	10.117	220	55095	250.432	229.5	0.0367407	10.144	0.0374775
11.25	stop_receiving	622	605264	973.093	691.5	10.3546	621	605030	974.283	692	0.348436	10.3524	0.429525
11.25	unblock	1271091	913057204	718.326	539	10.5488	18	10196	566.444	518	0.00310058	9.56722	0.00310058
11.5	control	2466698	1251579735	507.391	359	10.4476	877	689749	786.487	498	0.391337	10.3603	0.478005
11.5	enriched	2452048	1202494389	490.404	353	10.3397	874	680753	778.894	520	0.378675	10.2462	0.477333
11.5	fail_to_adapt	1160110	274334970	236.473	218	10.1137	225	56255	250.022	229	0.0374405	10.142	0.0382588
11.5	stop_receiving	632	614536	972.367	691	10.3546	631	614302	973.537	691	0.351601	10.3524	0.435973
11.5	unblock	1291306	927544883	718.3	539	10.5447	18	10196	566.444	518	0.00310058	9.56722	0.00310058
11.75	control	2506272	1272291662	507.643	359	10.4452	891	700251	785.916	498	0.396477	10.378	0.485262
11.75	enriched	2489920	1221023588	490.387	353	10.3367	888	691116	778.284	518.5	0.383269	10.2396	0.485209
11.75	fail_to_adapt	1177486	278225084	236.287	218	10.1109	229	57103	249.358	229	0.0380356	10.142	0.0388539
11.75	stop_receiving	642	624051	972.042	691	10.3457	641	623817	973.193	691	0.355936	10.3426	0.443254
11.75	unblock	1311792	942174453	718.235	539	10.5412	18	10196	566.444	518	0.00310058	9.56722	0.00310058
12	control	2544516	1292036827	507.773	359	10.4422	904	710790	786.272	497.5	0.400086	10.3759	0.492109
12	enriched	2526117	1238381610	490.231	353	10.3341	895	695986	777.638	517	0.38594	10.2275	0.488473
12	fail_to_adapt	1194353	282010094	236.12	218	10.1088	229	57103	249.358	229	0.0380356	10.142	0.0388539
12	stop_receiving	649	628921	969.062	688	10.3384	648	628687	970.196	689.5	0.358718	10.3343	0.446519
12	unblock	1331115	955742595	718.002	539	10.5384	18	10196	566.444	518	0.00310058	9.56722	0.00310058
