# Supplementary material for: Application of nanopore adaptive sequencing in pathogen detection of a patient with Chlamydia psittaci infection
Source: Front Cell Infect Microbiol. 2023 Jan 23;13:1064317. doi: 10.3389/fcimb.2023.1064317 (PMC9900021; doi:10.3389/fcimb.2023.1064317)
Supplement: Supplementary file 7 [file Table_5.xlsx]

## Sheet: CpsittaciOverallInfoCutoff450
Supplementary Table 5. Detailed information of adaptive sequencing data after removing reads shorter than 450bp
Timestamp (h)	Decision	TotalReads	TotalBases	TotalMeanLength	TotalMedianLength	TotalMedianQuality	TargetReads	TargetBases	TargetMeanLength	TargetMedianLength	TargetCoverage	TargetMedianQuality	TargetMeanDepth
0.25	control	15275	12863079	842.1	650	11.1911	6	6008	1001.33	773	0.00417561	11.0192	0.00417561
0.25	enriched	13903	11542748	830.234	647	11.1049	6	9150	1525	1169.5	0.00680565	11.3087	0.00697395
0.25	stop_receiving	6	9150	1525	1169.5	11.3087	6	9150	1525	1169.5	0.00680565	11.3087	0.00697395
0.25	unblock	13217	11058855	836.714	655	11.1052					0		0
0.25	fail_to_adapt	680	474743	698.151	557	11.0842					0		0
0.5	control	32568	27930270	857.599	661	11.0736	17	18258	1074	783	0.0122263	10.32	0.0123113
0.5	enriched	30140	25200737	836.123	651	10.9541	13	15266	1174.31	836	0.0103089	11.0352	0.0114037
0.5	stop_receiving	13	15266	1174.31	836	11.0352	13	15266	1174.31	836	0.0103089	11.0352	0.0114037
0.5	unblock	28822	24390142	846.234	665	10.9503					0		0
0.5	fail_to_adapt	1305	795329	609.448	528	11.0224					0		0
0.75	control	51215	44628745	871.4	668	11.0316	29	32519	1121.34	803	0.0234643	10.32	0.0235493
0.75	enriched	47647	40283823	845.464	659	10.8984	24	27656	1152.33	831	0.0175671	10.841	0.019469
0.75	stop_receiving	24	27656	1152.33	831	10.841	24	27656	1152.33	831	0.0175671	10.841	0.019469
0.75	unblock	45766	39178113	856.053	673	10.8934					0		0
0.75	fail_to_adapt	1857	1078054	580.535	520	11.0399					0		0
1	control	70560	62294840	882.863	675	11.0013	37	40619	1097.81	783	0.0296955	10.6925	0.0297805
1	enriched	66124	56682491	857.215	668	10.8592	32	39122	1222.56	1076	0.0253731	10.6293	0.027275
1	stop_receiving	32	39122	1222.56	1076	10.6293	32	39122	1222.56	1076	0.0253731	10.6293	0.027275
1	unblock	63732	55308691	867.832	682	10.8543					0		0
1	fail_to_adapt	2360	1334678	565.542	514	11.0203					0		0
1.25	control	90616	80968812	893.538	680	10.9739	48	56162	1170.04	793	0.041216	10.6059	0.041301
1.25	enriched	85333	73910654	866.144	676	10.8369	43	51179	1190.21	942	0.0344679	10.835	0.0367802
1.25	stop_receiving	43	51179	1190.21	942	10.835	43	51179	1190.21	942	0.0344679	10.835	0.0367802
1.25	unblock	82454	72281826	876.632	689	10.8306					0		0
1.25	fail_to_adapt	2836	1577649	556.294	511	11.0143					0		0
1.5	control	111886	100965837	902.399	686	10.972	59	69841	1183.75	817	0.0509222	10.5193	0.0522127
1.5	enriched	105666	92414505	874.591	683	10.8369	57	64968	1139.79	836	0.0445416	10.8571	0.0477289
1.5	stop_receiving	57	64968	1139.79	836	10.8571	57	64968	1139.79	836	0.0445416	10.8571	0.0477289
1.5	unblock	102395	90580296	884.616	695	10.8312					0		0
1.5	fail_to_adapt	3214	1769241	550.479	509	11.02					0		0
1.75	control	129978	118236149	909.663	690	10.9578	70	78938	1127.69	824	0.0564605	10.6109	0.0585839
1.75	enriched	122871	108146281	880.161	688	10.8229	67	74387	1110.25	826	0.0514657	10.9003	0.0552764
1.75	stop_receiving	67	74387	1110.25	826	10.9003	67	74387	1110.25	826	0.0514657	10.9003	0.0552764
1.75	unblock	118767	105673110	889.751	699	10.819					0		0
1.75	fail_to_adapt	4037	2398784	594.2	517	10.9363					0		0
2	control	151561	138921246	916.603	694	10.9334	91	98901	1086.82	765	0.0701473	10.5193	0.0725833
2	enriched	142769	126617636	886.871	693	10.7971	75	80123	1068.31	816	0.0551167	10.835	0.0594134
2	stop_receiving	74	79659	1076.47	816.5	10.846	74	79659	1076.47	816.5	0.0549252	10.846	0.0592219
2	unblock	138295	123955699	896.314	704	10.7924	1	464	464	464	0.000191479	9.36603	0.000191479
2	fail_to_adapt	4400	2582278	586.881	515	10.9464					0		0
2.25	control	174629	160979295	921.836	698	10.9266	100	112371	1123.71	772.5	0.0803412	10.5244	0.0835938
2.25	enriched	164053	146467054	892.803	698	10.8002	89	93299	1048.3	780	0.0649156	10.9003	0.0693737
2.25	stop_receiving	87	92329	1061.25	781	10.9003	87	92329	1061.25	781	0.0646305	10.9003	0.0690886
2.25	unblock	159307	143661248	901.789	708	10.7963	2	970	485	485	0.000285072	10.1347	0.000285072
2.25	fail_to_adapt	4659	2713477	582.416	514	10.9375					0		0
2.5	control	197519	183218162	927.598	701	10.9295	113	126667	1120.95	783	0.089552	10.4072	0.0935421
2.5	enriched	185743	166884296	898.469	703	10.8066	104	107208	1030.85	763.5	0.0755989	10.846	0.0802846
2.5	stop_receiving	102	106238	1041.55	769.5	10.846	102	106238	1041.55	769.5	0.0753138	10.846	0.0799995
2.5	unblock	180758	163952789	907.029	712	10.8029	2	970	485	485	0.000285072	10.1347	0.000285072
2.5	fail_to_adapt	4883	2825269	578.593	512	10.9458					0		0
2.75	control	220359	205491968	932.533	705	10.9256	126	150155	1191.71	810	0.105297	10.5244	0.11043
2.75	enriched	207148	187212341	903.761	706	10.8082	118	130657	1107.26	783	0.0903917	10.7997	0.0971811
2.75	stop_receiving	116	129687	1117.99	798.5	10.7997	116	129687	1117.99	798.5	0.0901066	10.7997	0.096896
2.75	unblock	201954	184160018	911.891	715	10.8052	2	970	485	485	0.000285072	10.1347	0.000285072
2.75	fail_to_adapt	5078	2922636	575.549	510	10.9394					0		0
3	control	242853	227488387	936.733	708	10.9213	139	163750	1178.06	819	0.114746	10.5294	0.120844
3	enriched	227932	206898050	907.718	709	10.8097	128	149874	1170.89	816.5	0.103744	10.7997	0.111381
3	stop_receiving	126	148904	1181.78	818.5	10.7997	126	148904	1181.78	818.5	0.103459	10.7997	0.111096
3	unblock	222553	203738872	915.462	717	10.8072	2	970	485	485	0.000285072	10.1347	0.000285072
3	fail_to_adapt	5253	3010274	573.058	510	10.9305					0		0
3.25	control	261808	246064152	939.865	709	10.9171	149	172425	1157.21	819	0.119568	10.5785	0.1274
3.25	enriched	245688	223801917	910.919	711	10.8102	143	163232	1141.48	816	0.111262	10.7396	0.122162
3.25	stop_receiving	141	162262	1150.79	817	10.7396	141	162262	1150.79	817	0.110977	10.7396	0.121877
3.25	unblock	239539	220021300	918.52	719	10.808	2	970	485	485	0.000285072	10.1347	0.000285072
3.25	fail_to_adapt	6008	3618355	602.256	516	10.9075					0		0
3.5	control	283953	267998906	943.814	712	10.9106	157	181967	1159.03	819	0.126507	10.631	0.134668
3.5	enriched	267102	244570282	915.644	714	10.809	158	181811	1150.7	801	0.123527	10.6204	0.135237
3.5	stop_receiving	155	180210	1162.65	816	10.6243	155	180210	1162.65	816	0.123215	10.6243	0.134659
3.5	unblock	260765	240684751	922.995	722	10.8068	3	1601	533.667	506	0.00057873	9.36603	0.00057873
3.5	fail_to_adapt	6182	3705321	599.373	515	10.908					0		0
3.75	control	305253	289147481	947.239	714	10.904	168	190444	1133.6	799.5	0.132355	10.58	0.140962
3.75	enriched	288271	265173219	919.875	717	10.8074	171	200749	1173.97	812	0.135199	10.6243	0.147495
3.75	stop_receiving	168	199148	1185.4	816.5	10.6461	168	199148	1185.4	816.5	0.134888	10.6461	0.146917
3.75	unblock	281776	261195865	926.963	724	10.8055	3	1601	533.667	506	0.00057873	9.36603	0.00057873
3.75	fail_to_adapt	6327	3778206	597.156	515	10.9124					0		0
4	control	326478	310271541	950.36	716	10.8961	184	207715	1128.89	808.5	0.144238	10.5759	0.152873
4	enriched	308482	284974263	923.795	720	10.8017	182	210915	1158.87	796	0.141702	10.6152	0.155072
4	stop_receiving	179	209314	1169.35	812	10.6165	179	209314	1169.35	812	0.14139	10.6165	0.154493
4	unblock	301799	280898248	930.746	726	10.7995	3	1601	533.667	506	0.00057873	9.36603	0.00057873
4	fail_to_adapt	6504	3866701	594.511	514	10.911					0		0
4.25	control	347410	331340199	953.744	717	10.8873	197	223005	1132.01	817	0.153721	10.5732	0.163687
4.25	enriched	328785	304823193	927.12	722	10.7941	196	225300	1149.49	814	0.150947	10.5976	0.16553
4.25	stop_receiving	192	222813	1160.48	816.5	10.6128	192	222813	1160.48	816.5	0.15054	10.6128	0.16483
4.25	unblock	321922	300650675	933.924	728	10.7919	4	2487	621.75	568.5	0.000700658	9.0772	0.000700658
4.25	fail_to_adapt	6671	3949705	592.071	513	10.9083					0		0
4.5	control	367712	351813116	956.763	719	10.8792	210	246103	1171.92	818	0.166691	10.5468	0.179811
4.5	enriched	348638	324224469	929.975	724	10.7853	207	236494	1142.48	812	0.156217	10.5174	0.171969
4.5	stop_receiving	202	233510	1155.99	816.5	10.5208	202	233510	1155.99	816.5	0.155637	10.5208	0.171095
4.5	unblock	341600	319959110	936.648	730	10.7829	5	2984	596.8	506	0.000874105	9.36603	0.000874105
4.5	fail_to_adapt	6836	4031849	589.797	512	10.9069					0		0
4.75	control	384364	368645450	959.105	720	10.8704	220	255824	1162.84	818	0.172351	10.5468	0.187573
4.75	enriched	365530	340648187	931.929	725	10.7771	214	242804	1134.6	810	0.160354	10.4711	0.176696
4.75	stop_receiving	209	239820	1147.46	816	10.5174	209	239820	1147.46	816	0.159774	10.5174	0.175822
4.75	unblock	357800	335800940	938.516	731	10.7753	5	2984	596.8	506	0.000874105	9.36603	0.000874105
4.75	fail_to_adapt	7521	4607427	612.608	516	10.8737					0		0
5	control	402540	386937684	961.24	721	10.8623	231	270512	1171.05	819	0.1831	10.5641	0.198754
5	enriched	384932	359547303	934.054	727	10.7696	225	255623	1136.1	808	0.168189	10.4573	0.186096
5	stop_receiving	219	252040	1150.87	812	10.4908	219	252040	1150.87	812	0.167516	10.4908	0.18513
5	unblock	377032	354608985	940.528	733	10.7676	6	3583	597.167	552.5	0.00096598	9.40083	0.00096598
5	fail_to_adapt	7681	4686278	610.113	515	10.8757					0		0
5.25	control	420199	404784440	963.316	722	10.8558	238	277817	1167.3	831	0.187074	10.5648	0.203304
5.25	enriched	404097	378118167	935.711	728	10.7605	245	283125	1155.61	817	0.181182	10.5216	0.204047
5.25	stop_receiving	239	279542	1169.63	822	10.5513	239	279542	1169.63	822	0.18051	10.5513	0.203081
5.25	unblock	396017	373073047	942.063	734	10.7585	6	3583	597.167	552.5	0.00096598	9.40083	0.00096598
5.25	fail_to_adapt	7841	4765578	607.777	514	10.8762					0		0
5.5	control	437930	422645841	965.099	723	10.8493	246	284108	1154.91	821	0.190918	10.5594	0.208012
5.5	enriched	422308	395893699	937.453	729	10.7494	258	295528	1145.46	816.5	0.188958	10.5208	0.213279
5.5	stop_receiving	252	291945	1158.51	821	10.5364	252	291945	1158.51	821	0.188285	10.5364	0.212313
5.5	unblock	414087	390773323	943.699	735	10.7472	6	3583	597.167	552.5	0.00096598	9.40083	0.00096598
5.5	fail_to_adapt	7969	4828431	605.902	513	10.8756					0		0
5.75	control	455335	440488900	967.395	724	10.8401	260	299369	1151.42	824	0.200085	10.5461	0.218207
5.75	enriched	440340	413525087	939.104	731	10.7383	267	305683	1144.88	820	0.193343	10.5216	0.220414
5.75	stop_receiving	260	301133	1158.2	824	10.5364	260	301133	1158.2	824	0.192574	10.5364	0.219351
5.75	unblock	431956	408318922	945.279	736	10.736	7	4550	650	599	0.00106301	9.43563	0.00106301
5.75	fail_to_adapt	8124	4905032	603.771	512	10.8731					0		0
6	control	472447	457927892	969.268	725	10.8302	270	307045	1137.2	821	0.205311	10.5409	0.223501
6	enriched	457874	430558851	940.344	732	10.7299	277	317808	1147.32	822	0.201091	10.5174	0.229204
6	stop_receiving	270	313258	1160.21	831	10.5187	270	313258	1160.21	831	0.200322	10.5187	0.228141
6	unblock	449335	425270258	946.444	737	10.7277	7	4550	650	599	0.00106301	9.43563	0.00106301
6	fail_to_adapt	8269	4975335	601.685	511	10.8723					0		0
6.25	control	486837	472514933	970.581	725	10.8223	278	315375	1134.44	824	0.208937	10.5378	0.228377
6.25	enriched	472637	444956164	941.433	732	10.7217	287	328579	1144.87	820	0.20745	10.5513	0.236839
6.25	stop_receiving	279	323499	1159.49	826	10.5513	279	323499	1159.49	826	0.206536	10.5513	0.235631
6.25	unblock	463469	439148160	947.524	738	10.7195	8	5080	635	564.5	0.00120726	10.1695	0.00120726
6.25	fail_to_adapt	8889	5484505	616.999	515	10.8472					0		0
6.5	control	504831	491133129	972.866	726	10.8137	290	324381	1118.56	815.5	0.213887	10.5378	0.234825
6.5	enriched	489706	461573730	942.553	733	10.7131	294	338285	1150.63	824	0.212559	10.5364	0.242981
6.5	stop_receiving	286	333205	1165.05	841	10.5364	286	333205	1165.05	841	0.211737	10.5364	0.241774
6.5	unblock	480418	455699979	948.549	739	10.711	8	5080	635	564.5	0.00120726	10.1695	0.00120726
6.5	fail_to_adapt	9002	5540546	615.479	515	10.8448					0		0
6.75	control	522352	509109114	974.648	727	10.8051	302	337472	1117.46	821	0.221301	10.5106	0.244656
6.75	enriched	505757	477264900	943.664	734	10.7035	303	350956	1158.27	836	0.218859	10.5513	0.252962
6.75	stop_receiving	295	345876	1172.46	846	10.5513	295	345876	1172.46	846	0.218036	10.5513	0.251755
6.75	unblock	496350	471324402	949.581	739	10.7012	8	5080	635	564.5	0.00120726	10.1695	0.00120726
6.75	fail_to_adapt	9112	5594622	613.984	514	10.8454					0		0
7	control	538971	526177524	976.263	728	10.799	320	360836	1127.61	828	0.23541	10.5244	0.261754
7	enriched	522110	493457556	945.122	735	10.6968	313	362598	1158.46	841	0.224901	10.5833	0.261669
7	stop_receiving	304	356595	1173.01	846.5	10.5976	304	356595	1173.01	846.5	0.224021	10.5976	0.260404
7	unblock	512613	487466387	950.944	740	10.694	9	6003	667	599	0.00126479	10.0292	0.00126479
7	fail_to_adapt	9193	5634574	612.92	513	10.8472					0		0
7.25	control	555527	543376897	978.129	729	10.7952	328	370298	1128.96	831.5	0.241181	10.5008	0.268588
7.25	enriched	538215	509214999	946.118	736	10.6915	325	374095	1151.06	841	0.230796	10.5201	0.269448
7.25	stop_receiving	316	368092	1164.85	846.5	10.5208	316	368092	1164.85	846.5	0.229916	10.5208	0.268183
7.25	unblock	528636	503177538	951.841	741	10.6891	9	6003	667	599	0.00126479	10.0292	0.00126479
7.25	fail_to_adapt	9263	5669369	612.045	513	10.8443					0		0
7.5	control	571535	559860690	979.574	730	10.7918	344	386755	1124.29	831.5	0.24939	10.4809	0.280442
7.5	enriched	554524	525304048	947.306	737	10.6855	338	387190	1145.53	843.5	0.239543	10.5187	0.278847
7.5	stop_receiving	328	380727	1160.75	848.5	10.5208	328	380727	1160.75	848.5	0.238452	10.5208	0.277371
7.5	unblock	544854	519215663	952.945	741	10.6834	10	6463	646.3	564.5	0.00147602	9.86399	0.00147602
7.5	fail_to_adapt	9342	5707658	610.967	512	10.8408					0		0
7.75	control	585290	573795399	980.361	730	10.7888	349	398604	1142.13	831	0.25866	10.4885	0.290171
7.75	enriched	568333	538951839	948.303	737	10.6805	345	395092	1145.19	846	0.243455	10.5216	0.284831
7.75	stop_receiving	335	388629	1160.09	850	10.5513	335	388629	1160.09	850	0.242363	10.5513	0.283355
7.75	unblock	558227	532485318	953.887	742	10.6781	10	6463	646.3	564.5	0.00147602	9.86399	0.00147602
7.75	fail_to_adapt	9771	6077892	622.034	515	10.8267					0		0
8	control	602301	591176635	981.53	731	10.7861	357	411716	1153.27	832	0.265973	10.4733	0.300004
8	enriched	585279	555588012	949.27	738	10.6749	355	404349	1139.01	846	0.249295	10.5513	0.291992
8	stop_receiving	344	396632	1153	848.5	10.5591	344	396632	1153	848.5	0.247623	10.5591	0.289494
8	unblock	574982	548986136	954.788	743	10.6725	10	6463	646.3	564.5	0.00147602	9.86399	0.00147602
8	fail_to_adapt	9953	6205244	623.455	515	10.8263	1	1254	1254	1254	0.00102265	10.7179	0.00102265
8.25	control	618879	608323096	982.944	731	10.7822	365	426086	1167.36	834	0.271065	10.4998	0.309565
8.25	enriched	601865	571888282	950.194	739	10.6687	363	416394	1147.09	850	0.25591	10.5216	0.300331
8.25	stop_receiving	352	408677	1161.01	859.5	10.5364	352	408677	1161.01	859.5	0.254238	10.5364	0.297833
8.25	unblock	591473	565231784	955.634	743	10.6663	10	6463	646.3	564.5	0.00147602	9.86399	0.00147602
8.25	fail_to_adapt	10040	6247821	622.293	515	10.8213	1	1254	1254	1254	0.00102265	10.7179	0.00102265
8.5	control	634604	624479938	984.047	732	10.7771	371	435144	1172.89	840	0.275422	10.5018	0.315446
8.5	enriched	617710	587498005	951.09	740	10.6618	374	428958	1146.95	846.5	0.26292	10.5208	0.310436
8.5	stop_receiving	363	421241	1160.44	850	10.5216	363	421241	1160.44	850	0.261248	10.5216	0.307937
8.5	unblock	607222	580787429	956.466	744	10.6593	10	6463	646.3	564.5	0.00147602	9.86399	0.00147602
8.5	fail_to_adapt	10125	6289335	621.169	514	10.8197	1	1254	1254	1254	0.00102265	10.7179	0.00102265
8.75	control	649512	639578293	984.706	732	10.7729	386	451695	1170.19	833	0.281644	10.5106	0.325676
8.75	enriched	632921	602457306	951.868	740	10.6561	383	438682	1145.38	847	0.266223	10.5201	0.317266
8.75	stop_receiving	372	430965	1158.51	851.5	10.5208	372	430965	1158.51	851.5	0.264552	10.5208	0.314767
8.75	unblock	622347	595698408	957.18	745	10.6534	10	6463	646.3	564.5	0.00147602	9.86399	0.00147602
8.75	fail_to_adapt	10202	6327933	620.264	514	10.8196	1	1254	1254	1254	0.00102265	10.7179	0.00102265
9	control	663995	654616955	985.876	733	10.7675	401	462357	1153.01	823	0.288081	10.5294	0.333407
9	enriched	647760	617057074	952.601	741	10.6505	394	450814	1144.2	851.5	0.272298	10.5169	0.32489
9	stop_receiving	383	443097	1156.91	866	10.5174	383	443097	1156.91	866	0.270626	10.5174	0.322391
9	unblock	637109	610253341	957.848	745	10.6478	10	6463	646.3	564.5	0.00147602	9.86399	0.00147602
9	fail_to_adapt	10268	6360636	619.462	513	10.8196	1	1254	1254	1254	0.00102265	10.7179	0.00102265
9.25	control	678178	669155189	986.696	733	10.7625	413	479584	1161.22	831	0.293268	10.5193	0.344389
9.25	enriched	661992	630958252	953.121	741	10.6445	400	457659	1144.15	848.5	0.276232	10.5187	0.330268
9.25	stop_receiving	388	449311	1158.02	859.5	10.5208	388	449311	1158.02	859.5	0.274247	10.5208	0.327456
9.25	unblock	651249	624105248	958.32	746	10.642	11	7094	644.909	599	0.00178942	9.69881	0.00178942
9.25	fail_to_adapt	10355	6403693	618.416	513	10.8185	1	1254	1254	1254	0.00102265	10.7179	0.00102265
9.5	control	690250	681635761	987.52	733	10.7589	426	502166	1178.79	836.5	0.304714	10.5106	0.359039
9.5	enriched	673906	642436162	953.302	742	10.6401	410	479106	1168.55	848.5	0.287444	10.5132	0.347549
9.5	stop_receiving	398	470758	1182.81	859.5	10.5169	398	470758	1182.81	859.5	0.285459	10.5169	0.344737
9.5	unblock	662690	635168723	958.47	746	10.6377	11	7094	644.909	599	0.00178942	9.69881	0.00178942
9.5	fail_to_adapt	10818	6796681	628.275	516	10.7943	1	1254	1254	1254	0.00102265	10.7179	0.00102265
9.75	control	704053	695687886	988.119	734	10.754	434	511091	1177.63	833	0.30872	10.5106	0.365912
9.75	enriched	687635	655797718	953.7	742	10.6337	419	487192	1162.75	847	0.291311	10.4908	0.352008
9.75	stop_receiving	406	478277	1178.02	858.5	10.51	406	478277	1178.02	858.5	0.289178	10.51	0.349048
9.75	unblock	676346	648490992	958.815	746	10.6312	12	7661	638.417	583	0.00193711	9.85386	0.00193711
9.75	fail_to_adapt	10883	6828449	627.442	515	10.7926	1	1254	1254	1254	0.00102265	10.7179	0.00102265
10	control	717330	709234881	988.715	734	10.7484	442	522049	1181.11	840.5	0.314073	10.5106	0.371743
10	enriched	700922	668696936	954.025	742	10.6271	433	507728	1172.58	864	0.301765	10.4312	0.367849
10	stop_receiving	420	498813	1187.65	870	10.4418	420	498813	1187.65	870	0.299632	10.4418	0.364889
10	unblock	689545	661332875	959.086	747	10.6246	12	7661	638.417	583	0.00193711	9.85386	0.00193711
10	fail_to_adapt	10957	6865248	626.563	515	10.7884	1	1254	1254	1254	0.00102265	10.7179	0.00102265
10.25	control	730045	722192091	989.243	734	10.7432	448	529003	1180.81	840.5	0.318258	10.5008	0.376816
10.25	enriched	713832	681050187	954.076	743	10.6207	442	516882	1169.42	851.5	0.304515	10.4307	0.373604
10.25	stop_receiving	429	507967	1184.07	866	10.4322	429	507967	1184.07	866	0.302682	10.4322	0.370645
10.25	unblock	702361	673634838	959.101	747	10.6183	12	7661	638.417	583	0.00193711	9.85386	0.00193711
10.25	fail_to_adapt	11042	6907382	625.555	514	10.7874	1	1254	1254	1254	0.00102265	10.7179	0.00102265
10.5	control	741999	734443460	989.817	734	10.738	457	536927	1174.89	840	0.320777	10.4998	0.381737
10.5	enriched	725867	692665989	954.26	743	10.6147	453	530256	1170.54	853	0.311368	10.3863	0.382794
10.5	stop_receiving	440	521341	1184.87	867	10.4199	440	521341	1184.87	867	0.309534	10.4199	0.379835
10.5	unblock	714301	685195684	959.253	747	10.6123	12	7661	638.417	583	0.00193711	9.85386	0.00193711
10.5	fail_to_adapt	11126	6948964	624.57	514	10.7851	1	1254	1254	1254	0.00102265	10.7179	0.00102265
10.75	control	753591	746437774	990.508	734	10.7349	465	548545	1179.67	842	0.327903	10.4935	0.390081
10.75	enriched	737762	704283586	954.622	743	10.6101	461	538036	1167.11	853	0.316254	10.3863	0.388796
10.75	stop_receiving	448	529121	1181.07	867	10.4199	448	529121	1181.07	867	0.314421	10.4199	0.385837
10.75	unblock	726115	696769987	959.586	748	10.6076	12	7661	638.417	583	0.00193711	9.85386	0.00193711
10.75	fail_to_adapt	11199	6984478	623.67	514	10.7843	1	1254	1254	1254	0.00102265	10.7179	0.00102265
11	control	764812	757850714	990.898	735	10.7315	472	557345	1180.82	844	0.332654	10.4992	0.396731
11	enriched	748242	714265696	954.592	743	10.6064	474	552018	1164.59	867	0.324621	10.3814	0.399543
11	stop_receiving	460	541674	1177.55	870	10.398	460	541674	1177.55	870	0.322121	10.398	0.395461
11	unblock	736186	706413095	959.558	748	10.6041	12	7661	638.417	583	0.00193711	9.85386	0.00193711
11	fail_to_adapt	11596	7310927	630.47	516	10.7659	2	2683	1341.5	1341.5	0.00214491	9.72317	0.00214491
11.25	control	777841	771168971	991.422	735	10.7264	486	571750	1176.44	842	0.341601	10.5106	0.406331
11.25	enriched	760215	725839533	954.782	744	10.6013	480	558725	1164.01	867	0.327453	10.3814	0.404533
11.25	stop_receiving	465	547685	1177.82	870	10.3863	465	547685	1177.82	870	0.324787	10.3863	0.400284
11.25	unblock	748101	717954450	959.703	748	10.5988	13	8357	642.846	599	0.00210369	10.0089	0.00210369
11.25	fail_to_adapt	11649	7337398	629.874	515	10.765	2	2683	1341.5	1341.5	0.00214491	9.72317	0.00214491
11.5	control	790689	784464866	992.128	735	10.7225	490	574815	1173.09	841.5	0.34354	10.5106	0.40876
11.5	enriched	772007	737216570	954.935	744	10.5968	487	566901	1164.07	866	0.330893	10.3799	0.410147
11.5	stop_receiving	472	555861	1177.67	870	10.3846	472	555861	1177.67	870	0.328227	10.3846	0.405898
11.5	unblock	759834	729297394	959.811	748	10.5941	13	8357	642.846	599	0.00210369	10.0089	0.00210369
11.5	fail_to_adapt	11701	7363315	629.289	515	10.7616	2	2683	1341.5	1341.5	0.00214491	9.72317	0.00214491
11.75	control	803651	797815508	992.739	736	10.7197	501	584264	1166.2	840	0.348616	10.5294	0.415503
11.75	enriched	784019	748704197	954.957	745	10.593	494	575333	1164.64	867	0.334817	10.3744	0.416623
11.75	stop_receiving	479	564293	1178.06	870	10.3799	479	564293	1178.06	870	0.33215	10.3799	0.412375
11.75	unblock	771793	740754375	959.784	749	10.5905	13	8357	642.846	599	0.00210369	10.0089	0.00210369
11.75	fail_to_adapt	11747	7385529	628.716	515	10.7616	2	2683	1341.5	1341.5	0.00214491	9.72317	0.00214491
12	control	816008	810413326	993.144	736	10.717	508	592979	1167.28	839.5	0.351291	10.5246	0.421118
12	enriched	795278	759278657	954.734	745	10.5903	497	578640	1164.27	868	0.33613	10.3579	0.419009
12	stop_receiving	482	567600	1177.59	870.5	10.3744	482	567600	1177.59	870.5	0.333464	10.3744	0.41476
12	unblock	783017	751309958	959.507	749	10.5878	13	8357	642.846	599	0.00210369	10.0089	0.00210369
12	fail_to_adapt	11779	7401099	628.33	515	10.7616	2	2683	1341.5	1341.5	0.00214491	9.72317	0.00214491
